# Supplementary material for: Mapping Morphine’s Antinociceptive Impact on the Ventral Tegmental Area During Nociceptive Stimulation: A Novel Microimaging Approach in a Neuropathic Pain Model
Source: Int J Mol Sci. 2025 Jul 7;26(13):6526. doi: 10.3390/ijms26136526 (PMC12250161; doi:10.3390/ijms26136526)
Supplement: Supplementary file 1 [file ijms-26-06526-s001.zip]

Archive with 1 entries (1 files):
- ijms-3725115-supplementary.pdf
